# Supplementary material for: ﻿New studies on Apiospora (Amphisphaeriales, Apiosporaceae): epitypification of Sphaeriaapiospora, proposal of Ap.marianiae sp. nov. and description of the asexual morph of Ap.sichuanensis
Source: MycoKeys. 2022 Aug 23;92:63–78. doi: 10.3897/mycokeys.92.87593 (PMC9849096; doi:10.3897/mycokeys.92.87593)
Supplement: XML Treatment for Apiospora montagnei [file mycokeys.92.87593-treatment1.xml]

<!DOCTYPE tp:taxon-treatment
  PUBLIC "-//TaxonX//DTD Taxonomic Treatment Publishing DTD v0 20100105//EN" "tax-treatment-NSO.dtd">
<tp:taxon-treatment xmlns:tp="http://www.plazi.org/taxpub"><tp:treatment-meta><kwd-group><label>Taxon classification</label><kwd>
                <named-content content-type="kingdom">Fungi</named-content>
              </kwd><kwd>
                <named-content content-type="order">Amphisphaeriales</named-content>
              </kwd><kwd>
                <named-content content-type="family">Apiosporaceae</named-content>
              </kwd></kwd-group><mixed-citation publication-type="journal"><person-group><name><surname>Pintos</surname><given-names>Ángel</given-names></name><name><surname>Alvarado</surname><given-names>Pablo</given-names></name></person-group><article-title>﻿New studies on <italic><tp:taxon-name><tp:taxon-name-part taxon-name-part-type="genus" reg="Apiospora">Apiospora</tp:taxon-name-part></tp:taxon-name></italic> (<tp:taxon-name><tp:taxon-name-part taxon-name-part-type="order">Amphisphaeriales</tp:taxon-name-part></tp:taxon-name>, <tp:taxon-name><tp:taxon-name-part taxon-name-part-type="genus" reg="Apiosporaceae">Apiosporaceae</tp:taxon-name-part></tp:taxon-name>): epitypification of <italic><tp:taxon-name><tp:taxon-name-part taxon-name-part-type="genus" reg="Sphaeria">Sphaeria</tp:taxon-name-part><tp:taxon-name-part taxon-name-part-type="species" reg="apiospora">apiospora</tp:taxon-name-part></tp:taxon-name></italic>, proposal of <italic><tp:taxon-name><tp:taxon-name-part taxon-name-part-type="genus" reg="Apiospora">Ap.</tp:taxon-name-part><tp:taxon-name-part taxon-name-part-type="species" reg="marianiae">marianiae</tp:taxon-name-part></tp:taxon-name></italic> sp. nov. and description of the asexual morph of <italic><tp:taxon-name><tp:taxon-name-part taxon-name-part-type="genus" reg="Apiospora">Ap.</tp:taxon-name-part><tp:taxon-name-part taxon-name-part-type="species" reg="sichuanensis">sichuanensis</tp:taxon-name-part></tp:taxon-name></italic></article-title><source>MycoKeys</source><day>23</day><month>08</month><year>2022</year><volume>92</volume><fpage>63</fpage><lpage>78</lpage><pub-id pub-id-type="doi">10.3897/mycokeys.92.87593</pub-id></mixed-citation></tp:treatment-meta><tp:nomenclature><label>﻿</label><tp:taxon-name>
              <object-id xmlns:xlink="http://www.w3.org/1999/xlink" content-type="arpha" xlink:type="simple">A97E5C52-49B8-5F73-ADCB-DCA598125898</object-id>
              <tp:taxon-name-part taxon-name-part-type="genus" reg="Apiospora">Apiospora</tp:taxon-name-part>
              <tp:taxon-name-part taxon-name-part-type="species" reg="montagnei">montagnei</tp:taxon-name-part>
            </tp:taxon-name><tp:taxon-authority>Sacc., Atti Soc. Veneto-Trent. Sci. Nat. 4: 85. 1875.</tp:taxon-authority><xref ref-type="fig" rid="F2">Fig. 2C–2N</xref><tp:nomenclature-citation-list><tp:nomenclature-citation><tp:taxon-name>
                  <tp:taxon-name-part taxon-name-part-type="genus" reg="Sphaeria">Sphaeria</tp:taxon-name-part>
                  <tp:taxon-name-part taxon-name-part-type="species" reg="apiospora">apiospora</tp:taxon-name-part>
                </tp:taxon-name><comment>Durieu &amp; Mont., Expl. Sci. Alg., Fl. Algér. 1, livr. 13: 492. 1849. [replaced name]</comment></tp:nomenclature-citation><tp:nomenclature-citation><tp:taxon-name>
                  <tp:taxon-name-part taxon-name-part-type="genus" reg="Hypopteris">Hypopteris</tp:taxon-name-part>
                  <tp:taxon-name-part taxon-name-part-type="species" reg="apiospora">apiospora</tp:taxon-name-part>
                </tp:taxon-name><comment>(Durieu &amp; Mont.) Berk., Hooker’s J. Bot. Kew Gard. Misc. 6: 227. 1854.</comment></tp:nomenclature-citation><tp:nomenclature-citation><tp:taxon-name>
                  <tp:taxon-name-part taxon-name-part-type="genus" reg="Arthrinium">Arthrinium</tp:taxon-name-part>
                  <tp:taxon-name-part taxon-name-part-type="species" reg="phragmitis">phragmitis</tp:taxon-name-part>
                </tp:taxon-name><comment>Crous, IMA Fungus 4: 147. 2013.</comment></tp:nomenclature-citation><tp:nomenclature-citation><tp:taxon-name>
                  <tp:taxon-name-part taxon-name-part-type="genus" reg="Apiospora">Apiospora</tp:taxon-name-part>
                  <tp:taxon-name-part taxon-name-part-type="species" reg="phragmitis">phragmitis</tp:taxon-name-part>
                </tp:taxon-name><comment>(Crous) Pintos &amp; P. Alvarado, Fungal Systematics and Evolution 7: 206. 2021.</comment></tp:nomenclature-citation></tp:nomenclature-citation-list></tp:nomenclature><tp:treatment-sec sec-type="Sexual morph" id="SECID0ECTAE"><title>Sexual morph.</title><p>Stromata solitary to gregarious, immersed to erumpent, fusiform, with the long axis broken at the top by one or two cracks, (0.5–)2.1–2.9(–4) × (0.2–)0.25–0.35(–0.5) mm (n = 20). Ascomata uniseriate or irregularly arranged beneath stromata, pseudothecial, black, globose to subglobose with a flattened base, (150–)159–183(–200) µm high × (200–)247–278(–300) µm wide (n = 35), with a conspicuous periphysate ostiole. Peridium composed of 5 or 6 layers of brown to hyaline cells arranged in textura angularis. Hamathecium paraphyses hyphae-like, up to 4 µm wide. Asci broadly cylindrical, clavate, with an indistinct pedicel, rounded at the apex, lacking apical apparatus, (72–)99–111(–115) × (14–)15.5–16.5(–18) µm (n = 25). Ascospores uniseriate or biseriate, clavate to fusiform, straight or slightly curved, with narrowly rounded ends, composed of a large upper cell and a small lower cell, hyaline, smooth-walled, measuring (21–)23–24.5(–25) × (6–)6.3–7.1(–8) µm (n = 30).</p><fig id="F2" position="float" orientation="portrait"><object-id xmlns:xlink="http://www.w3.org/1999/xlink" content-type="doi" xlink:type="simple">10.3897/mycokeys.92.87593.figure2</object-id><object-id xmlns:xlink="http://www.w3.org/1999/xlink" content-type="arpha" xlink:type="simple">5604D993-649C-5207-A107-7C8280BD23DC</object-id><label>Figure 2.</label><caption><p><bold>A, B</bold><italic><tp:taxon-name><tp:taxon-name-part taxon-name-part-type="genus" reg="Gymnosporium">Gymnosporium</tp:taxon-name-part><tp:taxon-name-part taxon-name-part-type="species" reg="arundinis">arundinis</tp:taxon-name-part></tp:taxon-name></italic> (original material from PRM) <bold>A</bold> substrate of the type <bold>B</bold> label of the original collection of <italic><tp:taxon-name><tp:taxon-name-part taxon-name-part-type="genus" reg="Gymnosporium">Gymnosporium</tp:taxon-name-part><tp:taxon-name-part taxon-name-part-type="species" reg="arundinis">arundinis</tp:taxon-name-part></tp:taxon-name></italic><bold>C–N</bold><italic><tp:taxon-name><tp:taxon-name-part taxon-name-part-type="genus" reg="Apiospora">Apiospora</tp:taxon-name-part><tp:taxon-name-part taxon-name-part-type="species" reg="montagnei">montagnei</tp:taxon-name-part></tp:taxon-name></italic> (AP301120) <bold>C</bold> stromata on host <bold>D, E</bold> asci and periphyses <bold>F–I</bold> ascospores <bold>J–L</bold> conidiogenous cell with conidia <bold>M–N</bold> conidia in face and side view. Scale bars: 100 µm (<bold>C</bold>); 5 µm (<bold>D–I</bold>); 10 µm (<bold>J–N</bold>).</p></caption><graphic xmlns:xlink="http://www.w3.org/1999/xlink" xlink:href="mycokeys-92-063-g002.jpg" position="float" orientation="portrait" xlink:type="simple" id="oo_734067.jpg"><uri content-type="original_file" xlink:type="simple">https://binary.pensoft.net/fig/734067</uri></graphic></fig></tp:treatment-sec><tp:treatment-sec sec-type="Asexual morph" id="SECID0ENVAE"><title>Asexual morph.</title><p>Mycelium consisting of hyaline, smooth, branched, septate hyphae 1–4 μm in diam. (n = 20). Conidiophore mother cell from hyaline to brown, solitary or aggregated in groups on hyphae, subsphaerical to lageniform or ampuliform, measuring (4–)6.6–8(–10) × (3–)4.5–5.1(–6) µm (n = 10). Conidiophores cylindrical, straight to flexuous, some of them branched, hyaline, measuring (10–)18–34(–45) × (1.5–)1.6–1.8(–2) µm (n = 20). Conidiogenous cells doliiform to lageniform or ampuliform, hyaline, measuring (10–)11.5–13.1(–15) × (2–)4.3–5.1(–6) µm (n = 20). Conidia ellipsoidal to ovoid, smooth to finely roughened, with an equatorial germ slit of paler pigment, measuring (9–)10.3–11.3(–12) µm in surface view, (5–)6.2–7.2(–8) µm in side view (n = 25). Sterile cells ellipsoidal to clavate, measuring 13–16 µm (n = 25).</p></tp:treatment-sec><tp:treatment-sec sec-type="description" id="SECID0ESVAE"><title>Culture characteristics.</title><p>Colonies flat, spreading, with moderate aerial mycelium. On MEA, surface dirty white with pale rose patches, reverse luteous. Occupying an entire 90 mm Petri dish in 14 days at room temperature, sporulating four weeks after culture.</p></tp:treatment-sec><tp:treatment-sec sec-type="Epitype" id="SECID0EXVAE"><title>Epitype.</title><p>Spain: Catalonia, Girona, L´Escala, on <italic><tp:taxon-name><tp:taxon-name-part taxon-name-part-type="genus" reg="Arundo">Arundo</tp:taxon-name-part><tp:taxon-name-part taxon-name-part-type="species" reg="micrantha">micrantha</tp:taxon-name-part></tp:taxon-name></italic>, 30 November 2020, leg. Marc Grañem, AP301120 (epitype selected here <named-content xmlns:xlink="http://www.w3.org/1999/xlink" content-type="dwc:institutional_code" xlink:title="Muséum National d´Histoire Naturelle" xlink:href="http://grbio.org/institution/museum-national-dhistoire-naturelle-paris-mnhn-non-vascular-plants-fungi" xlink:type="simple">PC</named-content>:0125164, ex-type culture <abbrev xmlns:xlink="http://www.w3.org/1999/xlink" xlink:title="Fungal collection at the Westerdijk Fungal Biodiversity Institute" id="ABBRID0EMWAE" xlink:type="simple">CBS</abbrev> 148707; iso-epitype <named-content xmlns:xlink="http://www.w3.org/1999/xlink" content-type="dwc:institutional_code" xlink:title="Fungarium of the University of Vienna" xlink:href="http://grbio.org/institution/universit%C3%A4t-wien" xlink:type="simple">WU</named-content>-MYC0044524, ex-type culture <abbrev xmlns:xlink="http://www.w3.org/1999/xlink" xlink:title="Fungal collection at the Westerdijk Fungal Biodiversity Institute" id="ABBRID0EUWAE" xlink:type="simple">CBS</abbrev> 148708).</p></tp:treatment-sec><tp:treatment-sec sec-type="material" id="SECID0EYWAE"><title>Other specimens examined.</title><p>Spain: Balearic Islands, Mallorca, Esporlas, on <italic><tp:taxon-name><tp:taxon-name-part taxon-name-part-type="genus" reg="Arundo">Arundo</tp:taxon-name-part><tp:taxon-name-part taxon-name-part-type="species" reg="donax">donax</tp:taxon-name-part></tp:taxon-name></italic>, 14 December 2020, leg. Ángel Pintos, AP141220 (<named-content xmlns:xlink="http://www.w3.org/1999/xlink" content-type="dwc:institutional_code" xlink:title="Fungarium of the University of Vienna" xlink:href="http://grbio.org/institution/universit%C3%A4t-wien" xlink:type="simple">WU</named-content>-MYC0044527). Balearic Islands, Mallorca, Palma de Mallorca, Torrente de Establiments, on <italic><tp:taxon-name><tp:taxon-name-part taxon-name-part-type="genus" reg="Arundo">Arundo</tp:taxon-name-part><tp:taxon-name-part taxon-name-part-type="species" reg="micrantha">micrantha</tp:taxon-name-part></tp:taxon-name></italic>, 19 April 2021, leg Ángel Pintos, AP19421 (<named-content xmlns:xlink="http://www.w3.org/1999/xlink" content-type="dwc:institutional_code" xlink:title="Fungarium of the University of Vienna" xlink:href="http://grbio.org/institution/universit%C3%A4t-wien" xlink:type="simple">WU</named-content>-MYC0044523). Balearic Islands, Mallorca, Puerto de Alcudia, on <italic><tp:taxon-name><tp:taxon-name-part taxon-name-part-type="genus" reg="Arundo">Arundo</tp:taxon-name-part><tp:taxon-name-part taxon-name-part-type="species" reg="donax">donax</tp:taxon-name-part></tp:taxon-name></italic>, 2 April 2021, leg. Ángel Pintos, AP2421 (<named-content xmlns:xlink="http://www.w3.org/1999/xlink" content-type="dwc:institutional_code" xlink:title="Fungarium of the University of Vienna" xlink:href="http://grbio.org/institution/universit%C3%A4t-wien" xlink:type="simple">WU</named-content>-MYC0044522). Balearic Islands, Mallorca, Puerto de Andratx, on <italic><tp:taxon-name><tp:taxon-name-part taxon-name-part-type="genus" reg="Arundo">Arundo</tp:taxon-name-part><tp:taxon-name-part taxon-name-part-type="species" reg="donax">donax</tp:taxon-name-part></tp:taxon-name></italic>, 5 April 2021, leg. Ángel Pintos, AP5421 (<named-content xmlns:xlink="http://www.w3.org/1999/xlink" content-type="dwc:institutional_code" xlink:title="Fungarium of the University of Vienna" xlink:href="http://grbio.org/institution/universit%C3%A4t-wien" xlink:type="simple">WU</named-content>-MYC0044529). Balearic Islands, Mallorca, Puerto de Soller, on <italic><tp:taxon-name><tp:taxon-name-part taxon-name-part-type="genus" reg="Arundo">Arundo</tp:taxon-name-part><tp:taxon-name-part taxon-name-part-type="species" reg="donax">donax</tp:taxon-name-part></tp:taxon-name></italic>, 3 April 2021, leg. Ángel Pintos, AP3421 (<named-content xmlns:xlink="http://www.w3.org/1999/xlink" content-type="dwc:institutional_code" xlink:title="Fungarium of the University of Vienna" xlink:href="http://grbio.org/institution/universit%C3%A4t-wien" xlink:type="simple">WU</named-content>-MYC0044528). Balearic Islands, Mallorca, Puigpunyent, on <italic><tp:taxon-name><tp:taxon-name-part taxon-name-part-type="genus" reg="Arundo">Arundo</tp:taxon-name-part><tp:taxon-name-part taxon-name-part-type="species" reg="micrantha">micrantha</tp:taxon-name-part></tp:taxon-name></italic>, 11 December 2020, leg. Ángel Pintos, AP111220A. Balearic Islands, Mallorca, Soller, on <italic><tp:taxon-name><tp:taxon-name-part taxon-name-part-type="genus" reg="Arundo">Arundo</tp:taxon-name-part><tp:taxon-name-part taxon-name-part-type="species" reg="donax">donax</tp:taxon-name-part></tp:taxon-name></italic>, 4 April 2021, leg. Ángel Pintos, AP4421 (<named-content xmlns:xlink="http://www.w3.org/1999/xlink" content-type="dwc:institutional_code" xlink:title="Fungarium of the University of Vienna" xlink:href="http://grbio.org/institution/universit%C3%A4t-wien" xlink:type="simple">WU</named-content>-MYC0044530). Balearic Islands, Mallorca, Universitat de les Illes Balears (UIB), on <italic><tp:taxon-name><tp:taxon-name-part taxon-name-part-type="genus" reg="Arundo">Arundo</tp:taxon-name-part><tp:taxon-name-part taxon-name-part-type="species" reg="donax">donax</tp:taxon-name-part></tp:taxon-name></italic>, 28 December 2020, leg. Ángel Pintos, AP281220 (<named-content xmlns:xlink="http://www.w3.org/1999/xlink" content-type="dwc:institutional_code" xlink:title="Fungarium of the University of Vienna" xlink:href="http://grbio.org/institution/universit%C3%A4t-wien" xlink:type="simple">WU</named-content>-MYC0044521). Catalonia, Barcelona, Premia de Dalt, on <italic><tp:taxon-name><tp:taxon-name-part taxon-name-part-type="genus" reg="Arundo">Arundo</tp:taxon-name-part><tp:taxon-name-part taxon-name-part-type="species" reg="donax">donax</tp:taxon-name-part></tp:taxon-name></italic>, 10 October 2020, leg Miguel Mir, AP101020. Catalonia, Girona, Bescanó, on <italic><tp:taxon-name><tp:taxon-name-part taxon-name-part-type="genus" reg="Arundo">Arundo</tp:taxon-name-part><tp:taxon-name-part taxon-name-part-type="species" reg="micrantha">micrantha</tp:taxon-name-part></tp:taxon-name></italic>, 29 November 2020, leg. Marc Grañem, AP291120 (<named-content xmlns:xlink="http://www.w3.org/1999/xlink" content-type="dwc:institutional_code" xlink:title="Fungarium of the University of Vienna" xlink:href="http://grbio.org/institution/universit%C3%A4t-wien" xlink:type="simple">WU</named-content>-MYC0044526).</p></tp:treatment-sec><tp:treatment-sec sec-type="notes" id="SECID0EM2AE"><title>Notes.</title><p>The phylogenetic boundaries of <italic><tp:taxon-name><tp:taxon-name-part taxon-name-part-type="genus" reg="Apiospora">Apiospora</tp:taxon-name-part></tp:taxon-name></italic> were recently discussed by <xref ref-type="bibr" rid="B28">Pintos and Alvarado (2021)</xref>, who selected a lectotype (<named-content xmlns:xlink="http://www.w3.org/1999/xlink" content-type="dwc:institutional_code" xlink:title="Muséum National d´Histoire Naturelle" xlink:href="http://grbio.org/institution/museum-national-dhistoire-naturelle-paris-mnhn-non-vascular-plants-fungi" xlink:type="simple">PC</named-content>:0125160) for <italic><tp:taxon-name><tp:taxon-name-part taxon-name-part-type="genus" reg="Sphaeria">S.</tp:taxon-name-part><tp:taxon-name-part taxon-name-part-type="species" reg="apiospora">apiospora</tp:taxon-name-part></tp:taxon-name></italic>, the basionym of the type species <italic><tp:taxon-name><tp:taxon-name-part taxon-name-part-type="genus" reg="Apiospora">Ap.</tp:taxon-name-part><tp:taxon-name-part taxon-name-part-type="species" reg="montagnei">montagnei</tp:taxon-name-part></tp:taxon-name></italic>. In the present study, an epitype (<named-content xmlns:xlink="http://www.w3.org/1999/xlink" content-type="dwc:institutional_code" xlink:title="Muséum National d´Histoire Naturelle" xlink:href="http://grbio.org/institution/museum-national-dhistoire-naturelle-paris-mnhn-non-vascular-plants-fungi" xlink:type="simple">PC</named-content>:0125164) of <italic><tp:taxon-name><tp:taxon-name-part taxon-name-part-type="genus" reg="Apiospora">Ap.</tp:taxon-name-part><tp:taxon-name-part taxon-name-part-type="species" reg="montagnei">montagnei</tp:taxon-name-part></tp:taxon-name></italic> is selected among modern collections growing on the same host in Girona, Spain (about 100 km south of the type locality, Perpignan, France). All samples growing on the same host collected in Girona or the Balearic Islands (Spain) are genetically identical to the epitype, and match the phylogenetic clade formerly known as <italic><tp:taxon-name><tp:taxon-name-part taxon-name-part-type="genus" reg="Apiospora">Ap.</tp:taxon-name-part><tp:taxon-name-part taxon-name-part-type="species" reg="phragmitis">phragmitis</tp:taxon-name-part></tp:taxon-name></italic>, excepting one that matches <italic><tp:taxon-name><tp:taxon-name-part taxon-name-part-type="genus" reg="Apiospora">Ap.</tp:taxon-name-part><tp:taxon-name-part taxon-name-part-type="species" reg="sichuanensis">sichuanensis</tp:taxon-name-part></tp:taxon-name></italic>, but the ascospores of this species (29–48 × 7–10.5 μm, <xref ref-type="bibr" rid="B32">Samarakoon et al. 2022</xref>) clearly exceed those of <italic><tp:taxon-name><tp:taxon-name-part taxon-name-part-type="genus" reg="Apiospora">Ap.</tp:taxon-name-part><tp:taxon-name-part taxon-name-part-type="species" reg="montagnei">montagnei</tp:taxon-name-part></tp:taxon-name></italic> (21–25 µm, <xref ref-type="bibr" rid="B28">Pintos and Alvarado 2021</xref>). Therefore, on the basis of these results, it is here hypothesized that <italic><tp:taxon-name><tp:taxon-name-part taxon-name-part-type="genus" reg="Apiospora">Ap.</tp:taxon-name-part><tp:taxon-name-part taxon-name-part-type="species" reg="montagnei">montagnei</tp:taxon-name-part></tp:taxon-name></italic> is a prioritary synonym of <italic><tp:taxon-name><tp:taxon-name-part taxon-name-part-type="genus" reg="Apiospora">Ap.</tp:taxon-name-part><tp:taxon-name-part taxon-name-part-type="species" reg="phragmitis">phragmitis</tp:taxon-name-part></tp:taxon-name></italic>.</p></tp:treatment-sec><ref-list><ref id="B28"><mixed-citation xmlns:xlink="http://www.w3.org/1999/xlink" xlink:type="simple"><person-group><name name-style="western"><surname>Pintos</surname><given-names>Á</given-names></name><name name-style="western"><surname>Alvarado</surname><given-names>P</given-names></name></person-group> (<year>2021</year>) <article-title>Phylogenetic delimitation of <italic><tp:taxon-name><tp:taxon-name-part taxon-name-part-type="genus">Apiospora</tp:taxon-name-part></tp:taxon-name></italic> and <italic><tp:taxon-name><tp:taxon-name-part taxon-name-part-type="genus">Arthrinium</tp:taxon-name-part></tp:taxon-name></italic>.</article-title><source>Fungal Systematics and Evolution</source><volume>7</volume>(<issue>1</issue>): <fpage>197</fpage>–<lpage>221</lpage>. <ext-link xlink:type="simple" ext-link-type="doi" xlink:href="10.3114/fuse.2021.07.10">https://doi.org/10.3114/fuse.2021.07.10</ext-link></mixed-citation></ref><ref id="B32"><mixed-citation xmlns:xlink="http://www.w3.org/1999/xlink" xlink:type="simple"><person-group><name name-style="western"><surname>Samarakoon</surname><given-names>MC</given-names></name><name name-style="western"><surname>Hyde</surname><given-names>KD</given-names></name><name name-style="western"><surname>Maharachchikumbura</surname><given-names>SSN</given-names></name><name name-style="western"><surname>Stadler</surname><given-names>M</given-names></name><name name-style="western"><surname>Jones</surname><given-names>EBG</given-names></name><name name-style="western"><surname>Promputtha</surname><given-names>I</given-names></name><name name-style="western"><surname>Suwannarach</surname><given-names>N</given-names></name><name name-style="western"><surname>Camporesi</surname><given-names>E</given-names></name><name name-style="western"><surname>Bulgakov</surname><given-names>TS</given-names></name><name name-style="western"><surname>Liu</surname><given-names>J-K</given-names></name></person-group> (<year>2022</year>) <article-title>Taxonomy, phylogeny, molecular dating and ancestral state reconstruction of <tp:taxon-name><tp:taxon-name-part taxon-name-part-type="subclass">Xylariomycetidae</tp:taxon-name-part></tp:taxon-name> (<tp:taxon-name><tp:taxon-name-part taxon-name-part-type="genus">Sordariomycetes</tp:taxon-name-part></tp:taxon-name>).</article-title><source>Fungal Diversity</source><volume>112</volume>(<issue>1</issue>): <fpage>1</fpage>–<lpage>88</lpage>. <ext-link xlink:type="simple" ext-link-type="doi" xlink:href="10.1007/s13225-021-00495-5">https://doi.org/10.1007/s13225-021-00495-5</ext-link></mixed-citation></ref></ref-list></tp:taxon-treatment>
