# Supplementary material for: ﻿New studies on Apiospora (Amphisphaeriales, Apiosporaceae): epitypification of Sphaeriaapiospora, proposal of Ap.marianiae sp. nov. and description of the asexual morph of Ap.sichuanensis
Source: MycoKeys. 2022 Aug 23;92:63–78. doi: 10.3897/mycokeys.92.87593 (PMC9849096; doi:10.3897/mycokeys.92.87593)
Supplement: XML Treatment for Apiospora marianiae [file mycokeys.92.87593-treatment2.xml]

<!DOCTYPE tp:taxon-treatment
  PUBLIC "-//TaxonX//DTD Taxonomic Treatment Publishing DTD v0 20100105//EN" "tax-treatment-NSO.dtd">
<tp:taxon-treatment xmlns:tp="http://www.plazi.org/taxpub"><tp:treatment-meta><kwd-group><label>Taxon classification</label><kwd>
                <named-content content-type="kingdom">Fungi</named-content>
              </kwd><kwd>
                <named-content content-type="order">Amphisphaeriales</named-content>
              </kwd><kwd>
                <named-content content-type="family">Apiosporaceae</named-content>
              </kwd></kwd-group><mixed-citation publication-type="journal"><person-group><name><surname>Pintos</surname><given-names>Ángel</given-names></name><name><surname>Alvarado</surname><given-names>Pablo</given-names></name></person-group><article-title>﻿New studies on <italic><tp:taxon-name><tp:taxon-name-part taxon-name-part-type="genus" reg="Apiospora">Apiospora</tp:taxon-name-part></tp:taxon-name></italic> (<tp:taxon-name><tp:taxon-name-part taxon-name-part-type="order">Amphisphaeriales</tp:taxon-name-part></tp:taxon-name>, <tp:taxon-name><tp:taxon-name-part taxon-name-part-type="genus" reg="Apiosporaceae">Apiosporaceae</tp:taxon-name-part></tp:taxon-name>): epitypification of <italic><tp:taxon-name><tp:taxon-name-part taxon-name-part-type="genus" reg="Sphaeria">Sphaeria</tp:taxon-name-part><tp:taxon-name-part taxon-name-part-type="species" reg="apiospora">apiospora</tp:taxon-name-part></tp:taxon-name></italic>, proposal of <italic><tp:taxon-name><tp:taxon-name-part taxon-name-part-type="genus" reg="Apiospora">Ap.</tp:taxon-name-part><tp:taxon-name-part taxon-name-part-type="species" reg="marianiae">marianiae</tp:taxon-name-part></tp:taxon-name></italic> sp. nov. and description of the asexual morph of <italic><tp:taxon-name><tp:taxon-name-part taxon-name-part-type="genus" reg="Apiospora">Ap.</tp:taxon-name-part><tp:taxon-name-part taxon-name-part-type="species" reg="sichuanensis">sichuanensis</tp:taxon-name-part></tp:taxon-name></italic></article-title><source>MycoKeys</source><day>23</day><month>08</month><year>2022</year><volume>92</volume><fpage>63</fpage><lpage>78</lpage><pub-id pub-id-type="doi">10.3897/mycokeys.92.87593</pub-id></mixed-citation></tp:treatment-meta><tp:nomenclature><label>﻿</label><tp:taxon-name>
              <object-id xmlns:xlink="http://www.w3.org/1999/xlink" content-type="arpha" xlink:type="simple">F964E50A-A431-5CA3-9F35-52FF13F3FC1D</object-id>
              <tp:taxon-name-part taxon-name-part-type="genus" reg="Apiospora">Apiospora</tp:taxon-name-part>
              <tp:taxon-name-part taxon-name-part-type="species" reg="marianiae">marianiae</tp:taxon-name-part>
              <object-id xmlns:xlink="http://www.w3.org/1999/xlink" content-type="mycobank" xlink:type="simple">843732</object-id>
            </tp:taxon-name><tp:taxon-authority>sp. nov. Pintos &amp; P. Alvarado</tp:taxon-authority><xref ref-type="fig" rid="F3">Fig. 3</xref></tp:nomenclature><tp:treatment-sec sec-type="etymology" id="SECID0ETAAG"><title>Etymology.</title><p>The epithet refers to Marian Mateu, the person who found the holotype collection and beloved wife of the first author.</p><fig id="F3" position="float" orientation="portrait"><object-id xmlns:xlink="http://www.w3.org/1999/xlink" content-type="doi" xlink:type="simple">10.3897/mycokeys.92.87593.figure3</object-id><object-id xmlns:xlink="http://www.w3.org/1999/xlink" content-type="arpha" xlink:type="simple">7CE8CE2B-3131-56CB-A600-E3FD95862855</object-id><label>Figure 3.</label><caption><p><italic><tp:taxon-name><tp:taxon-name-part taxon-name-part-type="genus" reg="Apiospora">Apiospora</tp:taxon-name-part><tp:taxon-name-part taxon-name-part-type="species" reg="marianiae">marianiae</tp:taxon-name-part></tp:taxon-name></italic> (AP18219) <bold>A</bold> colony on culture <bold>B–E</bold> conidiophore mother cell with septate conidiophore giving rise to conidia, in C irregularly lobate sterile cell <bold>F</bold> conidia in face and side view <bold>G</bold> conidiophore mother cell with irregular conidia from agar. Scale bars: 100 µm (<bold>A</bold>); 5 µm (<bold>B–G</bold>).</p></caption><graphic xmlns:xlink="http://www.w3.org/1999/xlink" xlink:href="mycokeys-92-063-g003.jpg" position="float" orientation="portrait" xlink:type="simple" id="oo_734068.jpg"><uri content-type="original_file" xlink:type="simple">https://binary.pensoft.net/fig/734068</uri></graphic></fig></tp:treatment-sec><tp:treatment-sec sec-type="Holotype" id="SECID0E3BAG"><title>Holotype.</title><p>Spain: Balearic Islands, Palma de Mallorca, on <italic><tp:taxon-name><tp:taxon-name-part taxon-name-part-type="genus" reg="Phleum">Phleum</tp:taxon-name-part><tp:taxon-name-part taxon-name-part-type="species" reg="pratense">pratense</tp:taxon-name-part></tp:taxon-name></italic>, 18 February 2019, leg. Marian Mateu AP18219 (holotype <abbrev xmlns:xlink="http://www.w3.org/1999/xlink" xlink:title="Fungal collection at the Westerdijk Fungal Biodiversity Institute" id="ABBRID0ENCAG" xlink:type="simple">CBS</abbrev> 148710).</p></tp:treatment-sec><tp:treatment-sec sec-type="Asexual morph" id="SECID0ERCAG"><title>Asexual morph.</title><p>Mycelium branched, septate, brown to dark brown. Conidiomata sporodochial, punctiform, scattered or confluent, black, (150–)169–203(–220) µm long × (70–)76–88(–100) µm wide (n = 30). Conidiophore mother cells on the surface of the stroma lageniform to ellipsoidal or doliiform, hyaline to brown, measuring (12–)13.4–14.2(–15) × (4–)6–7.2(–8) µm (n = 10). Conidiophores arising from conidiogenous mother cells, basauxic, cylindrical, straight to flexuous, hyaline except the thin transverse septa, smooth, measuring (19–)28–44(–55) × 3–3.6(–4) µm (n = 25). Conidiogenous cells monoblastic, integrated, terminal and intercalary, cylindrical. Conidia brown, solitary; face view: globose to ovate or ellipsoidal, with pale germ slit, (11–)12.1–13.5(–18) µm in diam. (n = 70); side view: lenticular, (8–)8.4–9.2(–10) µm in diam. (n = 30). Sterile cells only seen in culture, brown, granulate, irregularly lobed, (19–)25–31(–35) × (6–)8.15–8.45(–12) µm diam. (n = 40).</p></tp:treatment-sec><tp:treatment-sec sec-type="description" id="SECID0EWCAG"><title>Culture characteristics.</title><p>colonies in MEA white and cottony, with gray patches, reverse gray. Reaching 80–90 mm in diam, in 14 days at room temperature, sporulating after 5 weeks.</p></tp:treatment-sec><tp:treatment-sec sec-type="material" id="SECID0E2CAG"><title>Other specimens examined.</title><p>Spain: Balearic Islands, Palma de Mallorca, Establiments, on <italic><tp:taxon-name><tp:taxon-name-part taxon-name-part-type="genus" reg="Phleum">Phleum</tp:taxon-name-part><tp:taxon-name-part taxon-name-part-type="species" reg="pratense">pratense</tp:taxon-name-part></tp:taxon-name></italic>, 30 November 2019, leg. Angel Pintos, AP301119.</p></tp:treatment-sec><tp:treatment-sec sec-type="notes" id="SECID0EMDAG"><title>Notes.</title><p>According to phylogenetic inference, <italic><tp:taxon-name><tp:taxon-name-part taxon-name-part-type="genus" reg="Apiospora">Ap.</tp:taxon-name-part><tp:taxon-name-part taxon-name-part-type="species" reg="ovata">ovata</tp:taxon-name-part></tp:taxon-name></italic> is the species most closely related to <italic><tp:taxon-name><tp:taxon-name-part taxon-name-part-type="genus" reg="Apiospora">Ap.</tp:taxon-name-part><tp:taxon-name-part taxon-name-part-type="species" reg="marianiae">marianiae</tp:taxon-name-part></tp:taxon-name></italic>, but their ITS rDNA sequences are only 94% similar (including gaps). Their conidia are both oval to broadly ellipsoid, but those of <italic><tp:taxon-name><tp:taxon-name-part taxon-name-part-type="genus" reg="Apiospora">Ap.</tp:taxon-name-part><tp:taxon-name-part taxon-name-part-type="species" reg="marianiae">marianiae</tp:taxon-name-part></tp:taxon-name></italic> measure 11–15 µm in diam., while those of <italic><tp:taxon-name><tp:taxon-name-part taxon-name-part-type="genus" reg="Apiospora">Ap.</tp:taxon-name-part><tp:taxon-name-part taxon-name-part-type="species" reg="ovata">ovata</tp:taxon-name-part></tp:taxon-name></italic> are longer, measuring about 18–20 µm in diam. in surface view.</p></tp:treatment-sec></tp:taxon-treatment>
