# Supplementary material for: ﻿New studies on Apiospora (Amphisphaeriales, Apiosporaceae): epitypification of Sphaeriaapiospora, proposal of Ap.marianiae sp. nov. and description of the asexual morph of Ap.sichuanensis
Source: MycoKeys. 2022 Aug 23;92:63–78. doi: 10.3897/mycokeys.92.87593 (PMC9849096; doi:10.3897/mycokeys.92.87593)
Supplement: XML Treatment for Apiospora sichuanensis [file mycokeys.92.87593-treatment3.xml]

<!DOCTYPE tp:taxon-treatment
  PUBLIC "-//TaxonX//DTD Taxonomic Treatment Publishing DTD v0 20100105//EN" "tax-treatment-NSO.dtd">
<tp:taxon-treatment xmlns:tp="http://www.plazi.org/taxpub"><tp:treatment-meta><kwd-group><label>Taxon classification</label><kwd>
                <named-content content-type="kingdom">Fungi</named-content>
              </kwd><kwd>
                <named-content content-type="order">Amphisphaeriales</named-content>
              </kwd><kwd>
                <named-content content-type="family">Apiosporaceae</named-content>
              </kwd></kwd-group><mixed-citation publication-type="journal"><person-group><name><surname>Pintos</surname><given-names>Ángel</given-names></name><name><surname>Alvarado</surname><given-names>Pablo</given-names></name></person-group><article-title>﻿New studies on <italic><tp:taxon-name><tp:taxon-name-part taxon-name-part-type="genus" reg="Apiospora">Apiospora</tp:taxon-name-part></tp:taxon-name></italic> (<tp:taxon-name><tp:taxon-name-part taxon-name-part-type="order">Amphisphaeriales</tp:taxon-name-part></tp:taxon-name>, <tp:taxon-name><tp:taxon-name-part taxon-name-part-type="genus" reg="Apiosporaceae">Apiosporaceae</tp:taxon-name-part></tp:taxon-name>): epitypification of <italic><tp:taxon-name><tp:taxon-name-part taxon-name-part-type="genus" reg="Sphaeria">Sphaeria</tp:taxon-name-part><tp:taxon-name-part taxon-name-part-type="species" reg="apiospora">apiospora</tp:taxon-name-part></tp:taxon-name></italic>, proposal of <italic><tp:taxon-name><tp:taxon-name-part taxon-name-part-type="genus" reg="Apiospora">Ap.</tp:taxon-name-part><tp:taxon-name-part taxon-name-part-type="species" reg="marianiae">marianiae</tp:taxon-name-part></tp:taxon-name></italic> sp. nov. and description of the asexual morph of <italic><tp:taxon-name><tp:taxon-name-part taxon-name-part-type="genus" reg="Apiospora">Ap.</tp:taxon-name-part><tp:taxon-name-part taxon-name-part-type="species" reg="sichuanensis">sichuanensis</tp:taxon-name-part></tp:taxon-name></italic></article-title><source>MycoKeys</source><day>23</day><month>08</month><year>2022</year><volume>92</volume><fpage>63</fpage><lpage>78</lpage><pub-id pub-id-type="doi">10.3897/mycokeys.92.87593</pub-id></mixed-citation></tp:treatment-meta><tp:nomenclature><label>﻿</label><tp:taxon-name>
              <object-id xmlns:xlink="http://www.w3.org/1999/xlink" content-type="arpha" xlink:type="simple">019A4CE9-4125-51B9-957E-600C9B3252A9</object-id>
              <tp:taxon-name-part taxon-name-part-type="genus" reg="Apiospora">Apiospora</tp:taxon-name-part>
              <tp:taxon-name-part taxon-name-part-type="species" reg="sichuanensis">sichuanensis</tp:taxon-name-part>
            </tp:taxon-name><tp:taxon-authority>Samarak., Jian K. Liu &amp; K.D. Hyde, in Samarakoon, Hyde, Maharachchikumbura, Stadler, Gareth Jones, Promputtha, Suwannarach, Camporesi, Bulgakov &amp; Liu, Fungal Diversity 112: 21. 2022.</tp:taxon-authority><xref ref-type="fig" rid="F4">Fig. 4</xref></tp:nomenclature><tp:treatment-sec sec-type="Asexual morph" id="SECID0EHGAG"><title>Asexual morph.</title><p>Mycelium branched, septate, brown. Conidiomata on host parallel to the longitudinal axis of the stem, subepidermal, opening after the dehiscence of the host epidermis, containing a black conidial mass, measuring (400–)600–950(–1000) × (275–)300–550(–600) µm (n = 40). Conidiophore mother cells arising from the stroma, lageniform to ampuliform, pale brown, with superficial granular depositions, (5–)6–10(–16) × (3–)5–7(–8) µm (n = 30). Conidiophores basauxic, cylindrical, straight or flexuous, sometimes with a thin septum, hyaline to brown, smooth, with granular pigments, (20–)43–67(–80) µm in length × (2–)2.2–3.4(–4) µm wide (n = 50). Conidia globose, subcylindrical to ovate, polygonal or obpyriform, with a lateral germ slit over the entire length, brown, smooth, irregularly lobed, measuring (10–)23–31(–35) × (5–)9–13(–14) µm (n = 30).</p><fig id="F4" position="float" orientation="portrait"><object-id xmlns:xlink="http://www.w3.org/1999/xlink" content-type="doi" xlink:type="simple">10.3897/mycokeys.92.87593.figure4</object-id><object-id xmlns:xlink="http://www.w3.org/1999/xlink" content-type="arpha" xlink:type="simple">A9C9709F-5B93-545A-A72C-E56CE7F4EC7C</object-id><label>Figure 4.</label><caption><p><italic><tp:taxon-name><tp:taxon-name-part taxon-name-part-type="genus" reg="Apiospora">Apiospora</tp:taxon-name-part><tp:taxon-name-part taxon-name-part-type="species" reg="sichuanensis">sichuanensis</tp:taxon-name-part></tp:taxon-name></italic> (AP121220) <bold>A</bold> conidiomata on host <bold>B</bold> germinated conidia <bold>C–E</bold> conidiophore mother cell giving rise to septate conidiophore with conidia <bold>F–H</bold> conidia. Scale bars 100 µm (<bold>A</bold>); 10 µm (<bold>B–H</bold>).</p></caption><graphic xmlns:xlink="http://www.w3.org/1999/xlink" xlink:href="mycokeys-92-063-g004.jpg" position="float" orientation="portrait" xlink:type="simple" id="oo_734069.jpg"><uri content-type="original_file" xlink:type="simple">https://binary.pensoft.net/fig/734069</uri></graphic></fig></tp:treatment-sec><tp:treatment-sec sec-type="description" id="SECID0EQHAG"><title>Culture characteristics.</title><p>colonies on MEA 70–90 mm in diam. after 14 days at room temperature, flat, spreading, first white and cottony, later becoming gray, reverse dark gray. On PDA (200 g/L potato, 20 g/L dextrose, 20 g/L agar, pH 7.0), 80–90 mm in diam, after 14 days at room temperature, sporulating after 4–5 weeks, white cottony at first, then becoming gray with luteous patches, reverse dark gray.</p></tp:treatment-sec><tp:treatment-sec sec-type="material" id="SECID0EVHAG"><title>Specimens examined.</title><p>Spain: Balearic Islands, Mallorca, Palma de Mallorca, Torrente de Soller, on <italic><tp:taxon-name><tp:taxon-name-part taxon-name-part-type="genus" reg="Arundo">Arundo</tp:taxon-name-part><tp:taxon-name-part taxon-name-part-type="species" reg="donax">donax</tp:taxon-name-part></tp:taxon-name></italic>, 12 December 2020, leg. Ángel Pintos, AP121220 (<named-content xmlns:xlink="http://www.w3.org/1999/xlink" content-type="dwc:institutional_code" xlink:title="Fungarium of the University of Vienna" xlink:href="http://grbio.org/institution/universit%C3%A4t-wien" xlink:type="simple">WU</named-content>-MYC0044525). Catalonia, Girona, Bescanó, on <italic><tp:taxon-name><tp:taxon-name-part taxon-name-part-type="genus" reg="Arundo">Arundo</tp:taxon-name-part><tp:taxon-name-part taxon-name-part-type="species" reg="micrantha">micrantha</tp:taxon-name-part></tp:taxon-name></italic>, 15 November 2020, leg. Marc Grañem. AP151120.</p></tp:treatment-sec><tp:treatment-sec sec-type="notes" id="SECID0EVIAG"><title>Notes.</title><p><italic><tp:taxon-name><tp:taxon-name-part taxon-name-part-type="genus" reg="Apiospora">Ap.</tp:taxon-name-part><tp:taxon-name-part taxon-name-part-type="species" reg="sichuanensis">sichuanensis</tp:taxon-name-part></tp:taxon-name></italic> is genetically close to <italic><tp:taxon-name><tp:taxon-name-part taxon-name-part-type="genus" reg="Apiospora">Ap.</tp:taxon-name-part><tp:taxon-name-part taxon-name-part-type="species" reg="pseudoparenchymatica">pseudoparenchymatica</tp:taxon-name-part></tp:taxon-name></italic> (M. Wang &amp; L. Cai) Pintos &amp; P. Alvarado, but the fruiting body of the former is an acervulus and that of the latter a sporodochium. In addition, the conidia of <italic><tp:taxon-name><tp:taxon-name-part taxon-name-part-type="genus" reg="Apiospora">Ap.</tp:taxon-name-part><tp:taxon-name-part taxon-name-part-type="species" reg="sichuanensis">sichuanensis</tp:taxon-name-part></tp:taxon-name></italic> are 10–35 × 5–14 µm, longer and narrower than those of <italic><tp:taxon-name><tp:taxon-name-part taxon-name-part-type="genus" reg="Apiospora">Ap.</tp:taxon-name-part><tp:taxon-name-part taxon-name-part-type="species" reg="pseudoparenchymatica">pseudoparenchymatica</tp:taxon-name-part></tp:taxon-name></italic>, which measure 13.5–27.0 × 12.0–23.5.</p></tp:treatment-sec></tp:taxon-treatment>
