# Supplementary material for: ﻿New studies on Apiospora (Amphisphaeriales, Apiosporaceae): epitypification of Sphaeriaapiospora, proposal of Ap.marianiae sp. nov. and description of the asexual morph of Ap.sichuanensis
Source: MycoKeys. 2022 Aug 23;92:63–78. doi: 10.3897/mycokeys.92.87593 (PMC9849096; doi:10.3897/mycokeys.92.87593)
Supplement: Supplementary material 1 — Table S1 [file mycokeys-92-063-s001.xlsx]

## Sheet: Hoja1
Species	Type	Herbarium code	ITS	LSU	TEF1	TUB2
Apiospora acutiapica	TYPE	KUMCC 20-0210	MT946343	MT946339	MT947360	MT947366
Apiospora agari	TYPE	KUC 21333	MH498520	-	MH544663	MH498478
Apiospora aquaticua	TYPE	MFLU 18-1628	MK828608	MK835806	-	-
Apiospora arctoscopi	TYPE	KUC 21331	MH498529	-	MN868918	MH498487
Apiospora arundinis		CBS 106.12	KF144883	KF144927	KF145015	KF144973
Apiospora aurea	TYPE	CBS 244.83	MH861576	KF144935	KF145023	KF144981
Apiospora balearica	TYPE	AP24118, CBS 145129	MK014869	MK014836	-	MK017975
Apiospora bambusae	TYPE	HMAS LC7106	KY494718	KY494794	KY806204	KY705186
Apiospora biseriale	TYPE	CGMCC 3.20135	MW481708	MW478885	MW522938	MW522955
Apiospora camelliae-sinensis	TYPE	HMAS LC5007	KY494704	KY494780	KY705103	KY705173
Apiospora chiangraiense	TYPE	MFLU 21-0046	MZ542520	MZ542524	-	MZ546409
Apiospora chinense	TYPE	CFCC 53036	MK819291	-	MK818545	MK818547
Apiospora chromolaenae	TYPE	MFLUCC 17-1505	MT214342	MT214436	-	-
Apiospora cordylina	TYPE	GUCC 10027	MT040106	-	MT040127	MT040148
Apiospora cyclobalanopsidis	TYPE	CGMCC 3.20136	MW481713	MW478892	MW522945	MW522962
Apiospora descalsii	TYPE	AP31118A, CBS 145130	MK014870	MK014837	-	MK017976
Apiospora dichotomanthi	TYPE	LC4950, CGMCC3 18332	KY494697	KY494773	KY705096	KY705167
Apiospora fermenti	TYPE	KUC 21289	MF615226	-	MH544667	MF615231
Apiospora garethjonesii	TYPE	HKAS 96289	KY356086	KY356091	-	-
Apiospora gelatinosa	TYPE	HKAS 111962	MW481705	MW478888	MW522941	MW522958
Apiospora guiyangensis	TYPE	HKAS 102403	MW240647	MW240577	MW759535	MW775604
Apiospora gutiae	TYPE	CBS 135835	KR011352	MH877577	KR011351	KR011350
Apiospora hydei	TYPE	CBS 114990	KF144890	KF144936	KF145024	KF144982
Apiospora hyphopodii	TYPE	MFLUCC 15-003	KR069110	-	-	-
Apiospora hysterina		ICMP 6889	MK014874	MK014841	MK017951	MK017980
Apiospora iberica	TYPE	AP10118, CBS 145137	MK014879	MK014846	-	MK017984
Apiospora italica	TYPE	AP221017, MA-Fungi 91733	MK014880	MK014847	MK017956	MK017985
Apiospora jatrophae	TYPE	AMH 9557, CBS 134262	JQ246355	-	-	-
Apiospora jiangxiense	TYPE	LC4577, CGMCC3 18381	KY494693	KY494769	KY705092	KY705163
Apiospora kogelbergense	TYPE	CBS 113333	KF144892	KF144938	KF145026	KF144984
Apiospora koreana	TYPE	KUC 21332	MH498524	-	MH544664	MH498482
Apiospora longistroma	TYPE	MFLU 15-1184	KU940141	KU863129	-	-
Apiospora malaysiana	TYPE	CBS 102053	KF144896	KF144942	KF145030	KF144988
Apiospora marianiae	TYPE	AP18219	ON692406	ON692422	ON677180	ON677186
Apiospora marianiae		AP301119	ON692407	ON692423	ON677181	ON677187
Apiospora marii	TYPE	CBS 497.90	MH873913	KF144947	KF145035	KF144993
Apiospora marina	TYPE	KUC 21328	MH498538	-	MH544669	MH498496
Apiospora minutispora	TYPE	17E 042	LC517882	-	LC518889	LC518888
Apiospora montagnei	EPITYPE	AP301120, PC:0125164	ON692408	ON692424	ON677182	ON677188
Apiospora montagnei		AP101020	ON692409	-	-	-
Apiospora montagnei		AP281220, WU-MYC0044521	ON692410	-	-	-
Apiospora montagnei		AP111220A	ON692411	-	-	-
Apiospora montagnei		AP141220, WU-MYC0044527	ON692412	-	-	-
Apiospora montagnei		AP291120, WU-MYC0044526	ON692413	-	-	-
Apiospora montagnei		AP2421, WU-MYC0044522	ON692414	-	-	-
Apiospora montagnei		AP3421, WU-MYC0044528	ON692415	-	-	-
Apiospora montagnei		AP4421, WU-MYC0044530	ON692416	-	-	-
Apiospora montagnei		AP5421, WU-MYC0044529	ON692417	-	-	-
Apiospora montagnei		AP19421, WU-MYC0044523	ON692418	ON692425	ON677183	ON677189
Apiospora mori	TYPE	MFLU 18-2514	MW114313	MW114393	-	-
Apiospora neogarethjonesii	TYPE	HKAS 102408	MK070897	MK070898	-	-
Apiospora neosubglobosa	TYPE	HKAS 96354	KY356090	KY356095	-	-
Apiospora ovata	TYPE	CBS 115042	KF144903	KF144950	KF145037	KF144995
Apiospora phaeosperma		CBS 142.55	MH857420	MH868958	-	AB220303
Apiospora phragmitis	TYPE	CBS 135458	KF144909	MH877599	KF145043	KF145001
Apiospora piptatheri	TYPE	AP4817A, CBS 145149	MK014893	MK014860	-	-
Apiospora pseudomarii	TYPE	GUCC 10228	MT040124	-	MT040145	MT040166
Apiospora pseudoparenchymatica	TYPE	LC7234, HMAS 247189	KY494743	KY494819	KY705139	KY705211
Apiospora pseudorasikravindrae	TYPE	KUMCC 20-0208	MT946344	-	MT947361	MT947367
Apiospora pseudosinense	TYPE	CBS 135459, CPC 21546	KF144910	KF144957	KF145044	-
Apiospora pseudospegazzinii	TYPE	CBS 102052	KF144911	KF144958	KF145045	KF145002
Apiospora pterosperma	EPITYPE	CBS 134000, CPC 20193	KF144912	KF144959	KF145046	KF145003
Apiospora pusillisperma	TYPE	KUC 21321	MH498533	-	MN868930	MH498491
Apiospora rasikravindrae		AP10418	MK014896	MK014863	-	MK017999
Apiospora sacchari		CBS 212.30	KF144916	KF144962	KF145047	KF145005
Apiospora saccharicola		CBS 191.73	KF144920	KF144966	KF145051	KF145009
Apiospora sargassi	TYPE	KUC 21228	KT207746	-	MH544677	KT207644
Apiospora sasae	TYPE	CBS 146808	MW883402	MW883797	MW890104	MW890120
Apiospora septata	TYPE	CGMCC 3.20134	MW481711	MW478890	MW522943	MW522960
Apiospora setariae	TYPE	CFCC 54041	MT492004	-	-	-
Apiospora sichuanensis		AP151120	ON692419	ON692426	ON677184	ON677190
Apiospora sichuanensis		AP121220	ON692420	ON692427	ON677185	ON677191
Apiospora sichuanensis	TYPE	HKAS 107008	MW240648	MW240578	MW759536	MW775605
Apiospora sorghi	TYPE	URMBRA 9300, RVO 2019a	MK371706	-	-	MK348526
Apiospora sp.		MFLUCC 21-0023	OL873137	OL873138	-	-
Apiospora stipae	TYPE	CBS 146804	MW883403	MW883798	MW890105, MW890082	MW890121
Apiospora subglobosa	TYPE	MFLUCC 11-0397, MFLU 15–0384	KR069112	KR069113	-	-
Apiospora subrosea	TYPE	LC7292, CGMCC3 18337	KY494752	KY494828	KY705148	KY705220
Apiospora taeanense	TYPE	KUC 21322	MH498515	-	MH544662	MH498473
Apiospora xenocordella	TYPE	CBS 478.86	KF144925	KF144970	KF145055	KF145013
Apiospora yunnana	TYPE	MFLUCC 15-0002, MFLU 15-0382	KU940147	KU863135	-	-
Arthrinium austriacum		GZU 345006	MW208929	MW208860	-	-
Arthrinium caricicola		AP23518	MK014871	MK014838	MK017948	MK017977
Arthrinium caricicola	EPITYPE	CBS 145903, CPC 33297	MN313782	MN317266	-	MN313861
Arthrinium crenatum	TYPE	AG19066, CBS 146353	MW208931	MW208861	MW221917	MW221923
Arthrinium curvatum var. curvatum		AG191036	MW208935	MW208862	-	MW221924
Arthrinium curvatum var. minus		AP25418	MK014872	MK014839	MK017949	MK017978
Arthrinium japonicum		IFO 30500	AB220262	AB220356	-	AB220309
Arthrinium luzulae		AP7619-3	MW208937	MW208863	MW221919	MW221925
Arthrinium morthieri		GZU 345043	MW208938	MW208864	MW221920	MW221926
Arthrinium puccinioides		AP26418	MK014894	MK014861	MK017970	MK017998
Arthrinium sphaerospermum		AP25619, CBS 146355	MW208943	MW208865	-	-
Arthrinium sporophleum		VK-P-4047/24	MW208946	MW208867	MW221922	MW221929
