# Supplementary material for: ﻿New studies on Apiospora (Amphisphaeriales, Apiosporaceae): epitypification of Sphaeriaapiospora, proposal of Ap.marianiae sp. nov. and description of the asexual morph of Ap.sichuanensis
Source: MycoKeys. 2022 Aug 23;92:63–78. doi: 10.3897/mycokeys.92.87593 (PMC9849096; doi:10.3897/mycokeys.92.87593)
Supplement: Supplementary material 2 — Table S2 [file mycokeys-92-063-s002.xlsx]

## Sheet: Hoja1
Species	Locality	Host	Type	Strain	Herbarium code	ITS	LSU	TEF1	TUB2	RPB2
Apiospora marianiae	Palma de Mallorca, Balearic Is.	Phleum pratense	TYPE	AP18219		ON692406	ON692422	ON677180	ON677186	ON677176
Apiospora marianiae	Establiments, Balearic Is.	Phleum pratense		AP301119		ON692407	ON692423	ON677181	ON677187	-
Apiospora montagnei	L´Escala, Girona	Arundo aff. micrantha	EPITYPE	AP301120	PC:0125164	ON692408	ON692424	ON677182	ON677188	ON677177
Apiospora montagnei	Premia de Dalt, Barcelona	Arundo donax		AP101020		ON692409	-	-	-	-
Apiospora montagnei	Univ. Illes Balears, Balearic Is.	Arundo donax		AP281220	WU-MYC0044521	ON692410	-	-	-	-
Apiospora montagnei	Puigpunyent, Balearic Is.	Arundo aff. micrantha		AP111220A		ON692411	-	-	-	-
Apiospora montagnei	Esporlas, Balearic Is.	Arundo donax		AP141220	WU-MYC0044527	ON692412	-	-	-	-
Apiospora montagnei	Bescanó, Girona	Arundo aff. micrantha		AP291120	WU-MYC0044526	ON692413	-	-	-	-
Apiospora montagnei	Puerto de Alcudia, Balearic Is.	Arundo donax		AP2421	WU-MYC0044522	ON692414	-	-	-	-
Apiospora montagnei	Puerto de Soller, Balearic Is.	Arundo donax		AP3421	WU-MYC0044528	ON692415	-	-	-	-
Apiospora montagnei	Soller, Balearic Is.	Arundo donax		AP4421	WU-MYC0044530	ON692416	-	-	-	-
Apiospora montagnei	Puerto de Anrdatx, Balearic Is.	Arundo donax		AP5421	WU-MYC0044529	ON692417	-	-	-	-
Apiospora montagnei	Torrente de Establiments, Balearic Is.	Arundo aff. micrantha		AP19421	WU-MYC0044523	ON692418	ON692425	ON677183	ON677189	ON677178
Apiospora sichuanensis	Bescanó, Girona	Arundo aff. micrantha		AP151120		ON692419	ON692426	ON677184	ON677190	-
Apiospora sichuanensis	Torrente de Soller, Balearic Is.	Arundo donax		AP121220		ON692420	ON692427	ON677185	ON677191	ON677179
